# Supplementary material for: RNA-sequencing analysis reveals novel genes involved in the different peel color formation in eggplant
Source: Hortic Res. 2023 Sep 4;10(10):uhad181. doi: 10.1093/hr/uhad181 (PMC10599318; doi:10.1093/hr/uhad181)
Supplement: Web_Material_uhad181 [file web_material_uhad181.zip]

Archive with 2 entries (2 files):
- Supplementary  Tables.docx
- Supplementary Figures.docx
